# Supplementary material for: A Non-Canonical Role for the Glycosyltransferase Enzyme UGT2B17 as a Novel Constituent of the B Cell Receptor Signalosome
Source: Cells. 2023 May 2;12(9):1295. doi: 10.3390/cells12091295 (PMC10177405; doi:10.3390/cells12091295)
Supplement: Supplementary file 1 [file cells-12-01295-s001.zip]

Archive with 1 entries (1 files):
- cells-2341733-supplementary.pdf
